# Supplementary material for: The presence and prognosis of nerve pathology following whiplash injury: a prospective cohort study
Source: Brain. 2025 Mar 5;148(9):3392–406. doi: 10.1093/brain/awaf088 (PMC12404775; doi:10.1093/brain/awaf088)
Supplement: awaf088_Supplementary_Data [file awaf088_supplementary_data.zip]

Archive with 2 entries (2 files):
- brain-2024-02337-File010.pdf
- brain-2024-02337-File011.pdf
